# Supplementary material for: Analysis of wild macaque stone tools used to crack oil palm nuts
Source: R Soc Open Sci. 2018 Mar 21;5(3):171904. doi: 10.1098/rsos.171904 (PMC5882716; doi:10.1098/rsos.171904)
Supplement: Supplementary Material 2 [file rsos171904supp1.xlsx]

## Sheet: Macaque_Hammer_OilPalm_Data
Sample	PrimArch ID	Max Length (mm)	Max Width (mm)	Max Thickness (mm)	Weight (g)
Anvil Sample	AS100	123.3	90.08	49.85	678.8
Anvil Sample	AS101	70.41	58.02	29.8	142
Anvil Sample	AS102	108.73	93.46	40.09	525.5
Anvil Sample	AS103	165.74	121.66	95.65	2067.3
Anvil Sample	AS104	104.57	100.95	54.88	746
Anvil Sample	AS105	111.69	106.86	57.66	752.4
Anvil Sample	AS106	125.1	104.07	57.64	880.9
Anvil Sample	AS107	123.35	92.38	84.64	1457.4
Anvil Sample	AS108	85.7	81.1	48.4	431.1
Anvil Sample	AS109	112.3	79.4	60.7	509.1
Anvil Sample	AS110	78.8	67.4	53.7	248.6
Anvil Sample	AS111	93.7	66.8	48.2	418.4
Anvil Sample	AS112	130.6	96.5	50.1	909.8
Transect Sample	TS3	60	50	30	93
Transect Sample	TS9	90	60	30	283
Transect Sample	TS10	70	60	40	182
Transect Sample	TS11	70	40	30	86
Transect Sample	TS12	60	40	30	115
Transect Sample	TS29	70	30	20	69
Transect Sample	TS30	75	60	50	151
Transect Sample	TS31	170	100	90	1400
Transect Sample	TS35	100	70	40	365
Transect Sample	TS36	80	60	40	258
Transect Sample	TS37	80	60	40	146
Transect Sample	TS38	80	50	40	178
Transect Sample	TS39	60	30	30	100
Transect Sample	TS56	80	50	50	200
Transect Sample	TS58	160	110	80	1400
Transect Sample	TS60	160	100	60	1100
Transect Sample	TS67	80	70	50	223
Transect Sample	TS80	50	50	40	204
Transect Sample	TS82	70	50	50	244
Transect Sample	TS90	140	120	100	1300
Transect Sample	TS91	50	40	40	160
Transect Sample	TS92	100	80	60	486
Transect Sample	TS96	60	50	30	122
Transect Sample	TS97	150	100	80	1200
Transect Sample	TS98	160	90	80	1200
Transect Sample	TS99	110	110	80	1000
Transect Sample	TS100	70	40	40	168
Transect Sample	TS101	50	50	40	140
Transect Sample	TS105	130	100	40	275
Transect Sample	TS107	90	60	50	264
Transect Sample	TS117	100	70	60	356
Transect Sample	TS124	110	60	60	419
Transect Sample	TS125	100	70	60	390
Transect Sample	TS129	70	50	30	121
Transect Sample	TS130	80	40	40	117
Transect Sample	TS131	100	40	40	331
Transect Sample	TS133	110	60	260	362
Transect Sample	TS137	140	100	70	642
Transect Sample	TS138	110	70	50	355
Transect Sample	TS139	90	80	50	199
Transect Sample	TS141	110	70	40	227
Transect Sample	TS142	80	60	40	145
Transect Sample	TS144	130	60	40	359
Transect Sample	TS145	90	50	50	117
Transect Sample	TS146	140	90	90	924
Transect Sample	TS148	110	70	70	673
Transect Sample	TS152	190	90	80	1300
Transect Sample	TS154	110	60	40	224
Transect Sample	TS156	100	70	50	318
Transect Sample	TS158	70	50	40	126
Transect Sample	TS173	90	90	70	482
Transect Sample	TS176	80	50	30	216
Transect Sample	TS177	90	90	30	197
Transect Sample	TS180	100	50	30	184
Transect Sample	TS182	150	100	60	1100
Transect Sample	TS186	90	70	60	373
Transect Sample	TS187	100	60	30	241
Transect Sample	TS192	80	50	30	136
Transect Sample	TS197	120	50	50	277
Transect Sample	TS198	70	30	40	109
Transect Sample	TS212	170	140	120	1600
Transect Sample	TS214	130	100	60	1000
Transect Sample	TS216	150	100	100	1300
Transect Sample	TS217	70	40	30	126
Transect Sample	TS228	100	50	30	283
Transect Sample	TS229	90	70	60	562
Transect Sample	TS234	80	60	40	176
Transect Sample	TS237	110	70	60	496
Transect Sample	TS239	100	60	40	411
Transect Sample	TS241	130	90	50	731
Transect Sample	TS247	100	50	50	340
Transect Sample	TS248	90	50	50	195
Transect Sample	TS249	100	60	60	469
Transect Sample	TS250	170	120	100	1700
Transect Sample	TS254	60	30	30	166
Transect Sample	TS255	90	70	50	578
Transect Sample	TS258	100	50	50	340
Transect Sample	TS259	140	100	60	800
Transect Sample	TS260	110	120	60	900
Transect Sample	TS263	60	40	30	84
Transect Sample	TS265	60	40	20	69
Transect Sample	TS270	110	100	60	447
Transect Sample	TS273	70	40	40	133
Transect Sample	TS274	220	80	70	1800
Transect Sample	TS275	80	50	50	205
Transect Sample	TS276	80	40	30	128
Transect Sample	TS278	90	30	40	139
Transect Sample	TS280	130	60	50	619
Transect Sample	TS283	100	60	50	383
Transect Sample	TS285	170	100	90	1900
Transect Sample	TS286	100	60	30	214
Transect Sample	TS287	100	60	60	542
Transect Sample	TS288	100	50	30	244
Transect Sample	TS294	90	60	40	196
Transect Sample	TS295	70	60	30	124
Transect Sample	TS296	60	30	50	119
Transect Sample	TS297	90	30	30	129
Transect Sample	TS304	100	60	80	668
Transect Sample	TS305	80	70	40	305
Transect Sample	TS307	100	70	50	442
Transect Sample	TS308	80	50	50	267
Transect Sample	TS310	100	70	50	561
Transect Sample	TS311	80	60	50	178
Transect Sample	TS319	50	50	30	126
Transect Sample	TS321	100	80	40	320
Transect Sample	TS322	80	80	50	423
Transect Sample	TS328	80	80	50	469
Transect Sample	TS332	70	50	40	155
Transect Sample	TS333	70	50	30	104
Transect Sample	TS336	70	70	20	119
Transect Sample	TS338	90	70	40	374
Transect Sample	TS341	100	90	50	600
Transect Sample	TS347	90	50	40	182
Transect Sample	TS348	60	40	40	93
Transect Sample	TS349	120	80	60	700
Transect Sample	TS353	60	50	40	114
Transect Sample	TS361	120	70	60	464
Transect Sample	TS363	80	70	30	169
Transect Sample	TS364	150	120	60	3200
Transect Sample	TS366	70	70	40	155
Transect Sample	TS368	90	80	40	166
Transect Sample	TS373	90	50	60	300
Transect Sample	TS374	60	50	50	189
Transect Sample	TS375	60	60	70	331
Transect Sample	TS376	120	80	70	1400
Transect Sample	TS383	80	80	40	659
Transect Sample	TS385	80	50	20	87
Transect Sample	TS389	100	40	50	230
Transect Sample	TS390	90	80	50	296
Transect Sample	TS391	110	120	90	3800
Transect Sample	TS393	100	100	70	400
Transect Sample	TS394	100	100	70	400
Transect Sample	TS395	100	100	70	400
Transect Sample	TS396	100	110	60	350
Transect Sample	TS406	70	40	30	100
Transect Sample	TS412	60	50	30	174
Transect Sample	TS413	90	70	40	235
Transect Sample	TS414	70	50	40	149
Transect Sample	TS415	100	90	40	467
Transect Sample	TS416	100	80	60	583
Transect Sample	TS418	80	50	40	159
Transect Sample	TS419	60	40	30	110
Transect Sample	TS420	70	50	30	144
Transect Sample	TS421	70	50	30	181
Transect Sample	TS422	110	80	50	507
Transect Sample	TS424	100	70	40	431
Transect Sample	TS425	130	80	50	699
Transect Sample	TS426	90	80	30	248
Transect Sample	TS428	80	50	20	171
Transect Sample	TS430	130	100	50	910
Transect Sample	TS431	80	50	30	174
Transect Sample	TS432	60	50	40	112
Transect Sample	TS433	60	60	40	174
Transect Sample	TS435	70	40	30	133
Transect Sample	TS437	150	100	80	2800
Transect Sample	TS441	80	40	30	133
Transect Sample	TS442	100	100	60	640
Transect Sample	TS445	120	50	70	508
Transect Sample	TS446	110	80	40	602
Transect Sample	TS448	70	60	50	303
Transect Sample	TS450	100	60	60	434
Transect Sample	TS451	80	60	40	308
Transect Sample	TS452	110	70	50	396
Transect Sample	TS453	110	50	40	264
Transect Sample	TS454	60	40	30	119
Transect Sample	TS455	90	50	30	169
Transect Sample	TS460	70	50	30	129
Transect Sample	TS461	80	70	40	267
Transect Sample	TS462	70	50	50	205
Transect Sample	TS463	110	80	60	741
Transect Sample	TS465	90	60	50	289
Transect Sample	TS466	90	70	40	388
Transect Sample	TS468	80	50	40	248
Transect Sample	TS469	70	60	40	219
Transect Sample	TS470	80	60	30	172
Transect Sample	TS471	130	90	50	786
Transect Sample	TS473	60	50	30	71
Transect Sample	TS476	60	40	40	144
Transect Sample	TS477	90	80	20	186
Transect Sample	TS478	90	60	30	202
Transect Sample	TS479	70	50	40	190
Transect Sample	TS480	80	50	40	175
Transect Sample	TS481	100	50	30	148
Transect Sample	TS482	70	50	30	92
Transect Sample	TS483	90	70	40	189
Transect Sample	TS484	100	50	30	116
Transect Sample	TS485	140	110	90	3200
Transect Sample	TS486	80	50	20	82
Transect Sample	TS487	80	50	40	158
Transect Sample	TS488	100	40	40	201
Transect Sample	TS489	90	50	40	195
Transect Sample	TS490	80	50	30	117
Transect Sample	TS491	70	50	40	152
Transect Sample	TS492	90	60	30	213
Transect Sample	TS494	90	60	40	253
Transect Sample	TS495	110	70	60	699
Transect Sample	TS496	60	40	30	257
Transect Sample	TS497	60	60	50	187
Transect Sample	TS501	100	60	40	258
Transect Sample	TS503	60	60	30	148
Transect Sample	TS506	90	40	30	136
Transect Sample	TS507	120	100	70	2400
Transect Sample	TS508	80	40	20	109
Transect Sample	TS513	70	40	40	99
Transect Sample	TS514	50	40	30	130
Transect Sample	TS517	90	40	30	101
Transect Sample	TS519	70	70	40	243
Transect Sample	TS520	70	40	20	62
Transect Sample	TS522	90	60	50	243
Transect Sample	TS528	80	70	50	218
Transect Sample	TS530	80	50	50	199
Transect Sample	TS532	80	50	40	153
Transect Sample	TS535	70	50	30	99
Transect Sample	TS536	70	50	40	150
Transect Sample	TS537	60	50	40	92
Transect Sample	TS538	70	50	40	125
Transect Sample	TS539	70	40	30	76
Transect Sample	TS543	100	80	40	231
Transect Sample	TS544	100	90	60	317
Transect Sample	TS545	80	60	30	120
Transect Sample	TS547	110	90	60	526
Transect Sample	TS548	100	70	650	348
Transect Sample	TS549	60	650	530	189
Transect Sample	TS550	80	70	30	164
Transect Sample	TS551	80	50	40	182
Transect Sample	TS552	60	40	30	108
Transect Sample	TS553	70	50	30	129
Transect Sample	TS554	60	60	30	127
Transect Sample	TS558	70	50	30	99
Transect Sample	TS559	90	60	50	120
Transect Sample	TS561	90	60	30	181
Transect Sample	TS564	60	50	30	88
Transect Sample	TS567	60	40	30	91
Transect Sample	TS573	60	60	40	122
Transect Sample	TS576	70	50	50	292
Transect Sample	TS577	60	40	30	118
Transect Sample	TS578	90	40	30	209
Transect Sample	TS582	90	60	30	264
Transect Sample	TS583	100	70	70	744
Transect Sample	TS584	70	50	40	217
Transect Sample	TS585	80	60	40	286
Transect Sample	TS586	60	40	30	140
Transect Sample	TS587	60	40	30	113
Transect Sample	TS589	80	60	20	165
Transect Sample	TS590	80	50	40	213
Transect Sample	TS591	100	70	50	300
Transect Sample	TS593	80	60	50	292
Transect Sample	TS594	90	50	40	104
Transect Sample	TS600	120	70	60	400
Transect Sample	TS602	80	60	50	282
Transect Sample	TS603	90	50	30	146
Transect Sample	TS604	90	70	40	262
Transect Sample	TS606	100	100	40	303
Transect Sample	TS607	100	70	40	234
Transect Sample	TS608	120	80	660	430
Transect Sample	TS610	110	70	30	339
Transect Sample	TS611	140	80	40	448
Transect Sample	TS612	150	100	40	922
Transect Sample	TS615	80	50	50	304
Transect Sample	TS619	90	80	40	251
Transect Sample	TS620	100	70	40	311
Transect Sample	TS621	110	70	50	465
Transect Sample	TS622	90	60	50	424
Transect Sample	TS631	60	40	30	92
Transect Sample	TS632	110	100	50	394
Transect Sample	TS633	60	50	20	100
Transect Sample	TS634	70	40	20	106
Transect Sample	TS635	70	50	30	131
Transect Sample	TS639	80	90	70	692
Transect Sample	TS641	80	70	30	259
Transect Sample	TS642	150	90	70	914
Transect Sample	TS651	50	50	40	201
Transect Sample	TS652	80	50	30	143
Transect Sample	TS653	90	50	40	192
Transect Sample	TS654	70	80	50	239
Transect Sample	TS655	60	40	40	108
Transect Sample	TS657	70	50	30	134
Transect Sample	TS658	70	40	30	129
Transect Sample	TS660	150	70	50	844
Transect Sample	TS661	60	50	30	116
Transect Sample	TS662	110	50	40	446
Transect Sample	TS664	90	80	50	441
Transect Sample	TS665	60	40	30	108
Transect Sample	TS670	120	60	40	403
Transect Sample	TS671	60	50	30	129
Transect Sample	TS672	60	50	20	92
Transect Sample	TS673	60	50	30	118
Transect Sample	TS674	90	50	40	273
Transect Sample	TS675	70	40	30	83
Transect Sample	TS676	80	60	30	187
Transect Sample	TS677	90	60	40	210
Transect Sample	TS679	120	80	90	2600
Transect Sample	TS681	40	40	40	59
Transect Sample	TS683	100	50	50	378
Transect Sample	TS687	80	50	40	153
Transect Sample	TS689	90	50	60	308
Transect Sample	TS690	100	80	40	255
Transect Sample	TS691	160	90	70	1400
Transect Sample	TS693	80	60	30	126
Transect Sample	TS694	60	40	40	103
Transect Sample	TS695	90	50	30	95
Transect Sample	TS697	100	80	50	324
Transect Sample	TS698	80	50	40	190
Transect Sample	TS699	80	50	30	112
Transect Sample	TS700	80	50	40	140
Transect Sample	TS704	70	50	30	176
Transect Sample	TS706	60	50	20	64
Transect Sample	TS708	80	50	30	171
Transect Sample	TS710	90	80	60	687
Transect Sample	TS714	50	40	30	72
Transect Sample	TS715	80	40	30	143
Transect Sample	TS716	60	50	30	160
Transect Sample	TS717	60	40	30	100
Transect Sample	TS719	70	60	40	142
Transect Sample	TS720	80	40	30	108
Transect Sample	TS726	50	50	40	84
Transect Sample	TS731	100	80	70	608
Transect Sample	TS736	60	50	40	116
Transect Sample	TS737	130	130	60	3400
Transect Sample	TS738	80	50	40	166
Transect Sample	TS739	70	40	20	121
Transect Sample	TS740	100	90	50	462
Transect Sample	TS743	110	90	60	465
Transect Sample	TS745	110	50	30	147
Transect Sample	TS747	100	70	40	342
Transect Sample	TS751	160	90	80	3000
Transect Sample	TS752	160	100	90	5000
Transect Sample	TS755	90	80	40	371
Transect Sample	TS761	90	60	50	332
Transect Sample	TS762	120	70	30	202
Transect Sample	TS763	130	100	80	2800
Transect Sample	TS764	90	80	70	607
Transect Sample	TS767	80	60	50	317
Transect Sample	TS768	100	50	70	412
Transect Sample	TS769	110	60	50	426

## Sheet: Macroscopic Use Wear (UAI) Data
ID	C point	C edge	C face	C base	P point	P edge	P face	P base	F point	F edge	F face	F base	S point	S edge	S face	S Base	UAI
100	1	6	4	3	0	0	1	0	2	2	0	1	0	0	1	0	-12.1032
101	5	5	6	2	0	1	2	0	1	1	0	3	0	0	0	0	-2.748
102	4	8	6	6	0	0	2	0	1	0	0	0	0	0	2	0	-9.187
103	1	6	2	3	0	0	0	0	2	0	1	2	0	0	0	0	-29.1022
104	4	9	6	3	0	0	2	0	3	4	0	2	0	0	2	0	-12.274
105	3	6	4	4	0	3	1	0	2	4	1	2	0	0	1	0	-10.9936
106	4	7	6	3	0	0	3	0	1	6	1	5	0	0	0	0	-14.1626
107	4	12	6	4	2	8	4	2	0	0	0	1	2	4	3	2	-22.2336
108	5	11	6	6	0	0	1	0	3	4	0	3	0	0	0	0	-6.7954
109	2	7	6	2	0	0	2	0	2	4	2	2	0	0	0	0	-11.0974
110	2	5	4	2	0	0	0	0	1	0	0	0	0	0	1	0	-5.0104
111	2	7	5	4	0	0	3	0	0	1	0	0	0	1	2	1	-8.6076
112	6	9	6	6	2	3	2	2	0	1	0	0	0	0	0	0	-12.4272
Key C = Crushing P = Pitting F = Fracture S = Striations
